# Supplementary material for: Metabolomics Signature of Plasma Renin Activity and Linkage with Blood Pressure Response to Beta Blockers and Thiazide Diuretics in Hypertensive European American Patients
Source: Metabolites. 2021 Sep 21;11(9):645. doi: 10.3390/metabo11090645 (PMC8466669; doi:10.3390/metabo11090645)
Supplement: Supplementary file 1 [file metabolites-11-00645-s001.zip]

Archive with 1 entries (1 files):
- metabolites-1369855-supplementary.pdf
